# Supplementary material for: Variant-proof high affinity ACE2 antagonist limits SARS-CoV-2 replication in upper and lower airways
Source: Nat Commun. 2024 Aug 12;15:6894. doi: 10.1038/s41467-024-51046-w (PMC11319446; doi:10.1038/s41467-024-51046-w)
Supplement: Supplementary file 3 — Source Data [file 41467_2024_51046_MOESM3_ESM.xlsx]

## Sheet: Figure 1
	Figure 1a						Figure 1b						Figure 1c						Figure 1d
	WA1 Spike						Delta Spike						Beta Spike						BA.1 Spike
	RBD-62		RBD WA1		Malaria PfCSP		RBD-62		RBD WA1		Malaria PfCSP		RBD-62		RBD WA1		Malaria PfCSP		RBD-62		RBD WA1		Malaria PfCSP
ng inhibitor / mL	MFI	MFI	MFI	MFI	MFI	MFI	MFI	MFI	MFI	MFI	MFI	MFI	MFI	MFI	MFI	MFI	MFI	MFI	MFI	MFI	MFI	MFI	MFI	MFI
5000	602	415	87585	90581	908409	952838	520	383	67165	65415	685904	674193	511	409	204457	200613	1081189	1083169	458	322	64734	69731	346778	359708
1000	554	761	326887	341242	879735	898897	699	662	237934	236145	649545	663558	996	880	515793	527786	1020767	1019768	494	485	156274	161844	313054	331331
200	1529	1592	623695	644735	901124	940152	1312	1217	446731	440148	650165	669124	2891	2722	787319	808368	1051009	1073013	962	828	225907	232352	300860	325842
40	24515	24448	811636	803331	881119	934639	16568	16483	578260	579106	636355	650930	41426	40413	968823	986224	1020450	1047744	8536	8059	284009	282715	305704	322319
8	394839	409631	818829	827257	925117	963229	288132	281522	612293	627782	660566	676026	513212	523780	961812	1029460	1044675	1016012	118244	122596	283956	279142	296170	275419
1.6	739176	743263	888136	917154	909336	970525	551009	530888	601454	676033	691692	702329	906154	874985	979772	1069962	1079349	1027328	260401	228339	295586	311591	303868	312363
0.32	874332	905024	909334	950317	973750	974969	610661	630371	669248	660024	679599	696386	1051419	1055954	1053911	1096039	1081578	1110964	280078	297972	308596	313204	313927	315421
0*	1011428	1032048	1002690	993949	1011238	1036903	718629	683094	714333	706930	689606	672714	1131777	1112852	1159585	1152678	1078289	1106362	332983	315537	330050	357932	323279	322315
	*Percentage inhibition determined by reduction in mean fluorescence intensity relative to background, which was defined as the average observed in samples with 0 ng inhibitor

## Sheet: Figure 2
				Figure 2a										Figure 2b
				Day 2		Day 4		Day 7		Day 9		Day 14		Day 2		Day 4
				BAL	NS	BAL	NS	BAL	NS	BAL	NS	BAL	NS	BAL	NS	BAL	NS
Treatment Group	Dose	Route	NHP #	copies sgRNA_N / mL (Log10)	copies sgRNA_N / swab (Log10)	copies sgRNA_N / mL (Log10)	copies sgRNA_N / swab (Log10)	copies sgRNA_N / mL (Log10)	copies sgRNA_N / swab (Log10)	copies sgRNA_N / mL (Log10)	copies sgRNA_N / swab (Log10)	copies sgRNA_N / mL (Log10)	copies sgRNA_N / swab (Log10)	TCID50/mL (Log10)	TCID50/Swab (Log10)	TCID50/mL (Log10)	TCID50/Swab (Log10)
PBS	4.6mL with 2mg/mL gelatin	AE	A	7.66499	7.4447	7.12856	7.64378	6.93698	6.27773	4.53378	4.3666	No Signal	3.21519	6.2	7.03	5.37	7.7
			B	7.89336	8.10188	6.97737	7.71465	5.71185	6.6081	4.33076	4.62131	2.50079	2.65182	6.53	7.7	5.37	6.7
			C	7.29733	7.69919	7.0902	7.42834	4.91149	6.79782	3.92238	4.28834	No Signal	LOD	6.2	8.03	5.03	<2.70
			D	7.11897	6.60518	7.13074	6.65628	5.35988	6.53114	5.72845	3.95057	LOD	3.20758	6.03	6.37	5.37	6.37
			E	8.81617	7.52285	6.72507	7.95874	6.9425	6.31743	4.54925	4.4075	No Signal	No Signal	6.37	7.2	4.2	6.2
			F	8.01293	8.11628	6.50679	6.73794	6.75884	6.87955	4.67797	6.7279	4.41594	2.69983	5.7	7.2	4.7	6.2
			G	6.73627	6.86979	6.98101	7.5201	6.13634	7.33639	5.86692	6.34919	2.82151	4.04735	5.37	6.7	4.7	7.37
			H	8.59253	8.875	8.20436	8.14645	7.28618	7.13028	6.35702	6.47424	2.91035	3.14604	8.37	8.03	6.7	7.03
RBD-62 + Gelatin	2.5mg protein in 4.6mL with 2mg/mL gelatin	AE	I	4.80308	6.5653	4.8623	6.4819	3.97836	6.09525	3.07835	5.36554	No Signal	3.36985	4.03	7.37	4.2	6.03
			J	6.61278	7.11363	7.33665	7.04548	7.23082	6.72499	5.08952	5.20545	No Signal	2.86329	5.37	5.7	5.37	5.2
			K	4.37155	LOD	4.06806	LOD	5.44252	LOD	2.65714	No Signal	No Signal	No Signal	3.37	<2.70	3.2	<2.70
			L	4.724	5.84581	6.52384	7.45641	5.2915	6.70115	3.37619	5.74488	No Signal	2.46974	3.7	5.7	5.37	5.2
			M	3.94008	7.36142	4.8922	7.89547	4.13032	7.16704	2.91356	6.61069	No Signal	4.07877	<2.70	6.37	4.2	7.03
			N	6.58155	4.22069	6.1562	4.57551	5.64123	5.55004	5.4359	6.82767	No Signal	2.88543	5.37	5.03	4.2	<2.70
			O	4.75595	6.52945	5.9197	6.84973	5.32281	5.77593	3.70182	4.97144	No Signal	2.67232	<2.70	7.2	3.03	6.2
			P	7.16436	4.27687	6.05981	4.48853	5.92599	6.22301	5.08785	7.77181	LOD	5.69491	5.2	4.37	3.7	5.2
				*LOD = Limt of Detection (1 replicate out of 3 amplified)
				*No Signal = 0 out of 3 replicates amplified
				Lower limit of quantification (LLOQ) is 50 copies

## Sheet: Figure 3
				Figure 3a																		Figure 3b																		Figure 3c
				Pre-challenge	Day 2	Day 4	Day 7	Day 9	Day 14	Pre-challenge	Day 2	Day 4	Day 7	Day 9	Day 14	Pre-challenge	Day 2	Day 4	Day 7	Day 9	Day 14	Pre-challenge	Day 2	Day 4	Day 7	Day 9	Day 14	Pre-challenge	Day 2	Day 4	Day 7	Day 9	Day 14	Pre-challenge	Day 2	Day 4	Day 7	Day 9	Day 14	Pre-challenge	Day 2	Day 4	Day 7	Day 9	Day 14	Pre-challenge	Day 2	Day 4	Day 7
				Serum WT RBD IgG Titers						Serum Delta RBD IgG Titers						Serum Omicron RBD IgG Titers						BAL WT RBD IgG Titers						BAL Delta RBD IgG Titers						BAL Omicron RBD IgG Titers						NW WT RBD IgG Titers						NW Delta RBD IgG Titers
Treatment Group	Dose	Route	NHP #	AUC (Log10)	AUC (Log10)	AUC (Log10)	AUC (Log10)	AUC (Log10)	AUC (Log10)	AUC (Log10)	AUC (Log10)	AUC (Log10)	AUC (Log10)	AUC (Log10)	AUC (Log10)	AUC (Log10)	AUC (Log10)	AUC (Log10)	AUC (Log10)	AUC (Log10)	AUC (Log10)	AUC (Log10)	AUC (Log10)	AUC (Log10)	AUC (Log10)	AUC (Log10)	AUC (Log10)	AUC (Log10)	AUC (Log10)	AUC (Log10)	AUC (Log10)	AUC (Log10)	AUC (Log10)	AUC (Log10)	AUC (Log10)	AUC (Log10)	AUC (Log10)	AUC (Log10)	AUC (Log10)	AUC (Log10)	AUC (Log10)	AUC (Log10)	AUC (Log10)	AUC (Log10)	AUC (Log10)	AUC (Log10)	AUC (Log10)	AUC (Log10)	AUC (Log10)
PBS	4.6mL with 2mg/mL gelatin	AE	A	4.498	5.279	4.653	4.929	5.228	9.376	4.179	4.983	4.368	4.696	5.517	10.67	1.271	1.403	1.3	0.8029	0.9638	5.27	3.003	2.216	4.979	5.018	3.993	6.802	2.287	1.945	4.242	4.347	3.931	9.071	0.5651	0.2384	0.7641	0.6618	0.436	1.921	1.311	2.259	1.629	3.061	3.428	5.714	1.176	2.112	1.472	2.765
			B	3.307	3.749	4.566	4.174	4.234	8.351	2.692	2.992	3.757	3.492	4.843	10.58	3.218	3.317	4.319	3.854	3.782	5.721	0.4885	0.7596	2.067	1.473	2.223	8.436	0.4834	0.6305	1.583	1.118	3.094	11.37	0.4973	0.86	2.071	1.605	1.312	3.597	0.4358	1.163	2.121	2.091	2.494	4.909	0.4694	0.7862	1.673	1.433
			C	2.643	1.413	1.156	1.371	4.348	9.608	2.168	1.145	1.157	1.389	4.84	10.62	1.863	1.233	1.158	1.107	1.18	4.005	0.2537	0.3431	0.8811	0.5301	5.513	13.09	0.2357	0.3959	1.096	0.6945	5.873	14.05	0.2518	0.1521	0.9873	0.469	1.381	1.909	4.331	2.372	1.08	2.76	4.036	9.479	4.449	1.96	0.7689	2.632
			D	1.559	2.436	1.515	1.56	2.914	9.093	1.441	2.199	1.338	1.421	4.236	10.68	1.701	1.787	1.284	1.399	1.6	3.869	0.4733	0.3646	0.6096	1.417	2.521	7.389	0.6228	0.5365	0.6352	1.473	5.106	9.608	0.4229	0.4281	0.6981	1.741	1.47	0.5848	1.343	1.557	1.924	4.008	3.77	6.466	1.172	1.279	1.606	3.048
			E	0.7574	0.7813	1.433	1.653	1.891	8.9	1.602	1.694	1.824	2.55	4.728	10.71	0.5871	0.78	0.9027	0.9149	1.083	3.113	0.3192	0.9111	0.653	0.4249	2.001	9.643	0.5679	1.642	1.566	1.48	6.255	11.65	0.3418	0.5141	0.4445	0.4271	0.5835	1.31	0.6362	1.44	1.039	1.051	1.733	5.626	0.4857	1.256	1.056	1.882
			F	2.472	1.91	2.409	1.74	3.059	9.057	2.249	1.875	2.111	1.827	3.15	9.737	2.179	2.46	2.211	2.448	2.098	4.225	0.6963	0.8526	1.276	2.007	2.272	7.799	0.5532	0.9786	1.396	2.343	2.484	8.796	1.217	1.911	2.298	3.531	2.787	3.04	0.7532	0.9943	3.16	1.986	2.613	6.431	0.5518	0.9878	2.717	1.661
			G	1.962	1.038	1.274	1.048	1.726	8.318	1.71	1.862	2.589	2.293	2.965	9.781	1.38	1.002	0.8693	0.7417	0.8864	3.437	0.61	0.4566	0.5849	0.4514	1.043	6.63	0.6385	0.458	0.9212	0.9662	1.81	8.405	0.6019	0.4341	0.4903	0.3376	0.5501	1.411	0.9344	1.57	0.6417	2.257	2.473	7.543	0.7047	1.525	0.7732	2.181
			H	1.561	0.9639	1.438	1.399	4.333	9.383	1.392	0.8211	1.138	1.163	3.98	10.03	1.194	0.823	1.022	0.64	1.003	4.836	0.6598	0.6387	0.8295	3.299	7.282	9.496	0.5755	0.3576	0.7177	2.646	6.257	10.64	0.6156	0.3372	0.8014	2.02	1.736	3.618	0.3967	1.231	0.5982	0.09953	5.438	7.515	0.2519	1.236	0.7023	0.2767
RBD-62 + Gelatin	2.5mg protein in 4.6mL with 2mg/mL gelatin	AE	I	1.588	1.588	2.093	1.627	2.724	8.665	1.413	1.896	1.924	1.513	2.3	9.729	1.433	1.652	1.789	1.293	1.441	2.281	0.3161	0.3411	0.4137	0.1189	0.7249	1.045	0.2336	0.3055	0.7839	0.3649	1.169	8.665	0.2171	0.2328	0.3079	0.2627	0.3587	0.5468	0.3899	1.154	1.01	1.475	2.688	5.73	0.3326	1.04	0.9018	1.354
			J	2.442	2.442	3.837	1.764	2.776	9.112	1.926	2.275	3.583	1.916	4.024	11.06	1.943	1.709	2.841	1.502	1.509	3.156	0.263	0.1866	0.9192	0.1933	0.799	1.006	0.3323	0.8358	1.91	2.588	3.917	11.68	0.2553	0.5053	0.7671	1.71	0.3437	1.657	1.437	0.9788	1.09	1.839	1.795	8.415	1.099	1.272	0.8059	1.833
			K	2.071	2.071	2.091	1.91	1.882	3.412	1.859	1.956	1.78	1.674	1.649	4.539	1.753	1.786	1.823	1.584	1.478	1.867	1.036	1.164	1.456	0.1505	1.2	2.123	0.7424	0.7486	1.293	0.1804	0.9642	2.056	0.8786	0.7287	0.8598	0.1763	0.629	0.5657	1.288	1.913	1.771	2.801	3.074	3.533	1.352	1.578	1.634	2.348
			L	1.899	1.899	2.218	1.392	1.832	9.266	1.445	1.684	1.614	1.117	1.919	10.59	1.302	1.821	1.594	1.208	1.138	4.274	0.6149	0.4028	1.138	0.2675	0.5102	9.358	0.5637	0.5302	0.6393	0.3293	0.6699	10.45	0.2442	0.4332	0.4469	0.3609	0.2277	1.912	0.501	2.194	0.8469	0.2936	1.968	6.578	0.4967	1.935	0.759	0.3511
			M	2.364	2.364	1.708	1.332	2.299	8.983	2.157	2.159	1.974	1.516	2.562	10.49	1.669	1.769	1.851	1.17	1.558	3.341	0.231	0.4543	0.8492	0.2562	1.927	5.895	0.4049	0.3262	1.526	0.323	2.48	8.056	0.279	0.2387	0.6381	0.2402	1.348	1.2	0.6411	0.4831	0.5227	0.947	1.28	5.503	0.5859	0.4355	0.4381	1.083
			N	1.573	1.573	1.671	1.258	1.871	6.734	1.44	1.632	1.584	1.205	1.999	7.734	1.227	1.522	1.438	1.009	1.655	4.226	0.4689	0.559	0.6275	0.366	0.7154	3.418	0.7541	0.7575	0.6824	0.3047	1.022	3.989	0.4753	0.8767	0.6139	0.641	0.6961	1.714	0.4626	0.7222	0.5317	0.8968	1.267	3.752	0.4771	0.6664	0.5835	0.873
			O	2.274	2.274	2.011	2.119	2.848	8.811	1.734	1.787	1.362	1.633	3.117	10.24	1.491	1.549	1.177	1.226	1.764	3.74	0.5223	0.617	0.6709	0.5743	1.468	6.813	0.6522	0.6769	0.5153	0.4177	1.994	7.918	0.3161	0.3411	0.4137	0.1189	0.7249	1.045	0.7027	0.5203	0.9565	2.952	3.618	7.972	0.6341	0.4205	0.8139	2.198
			P	1.96	1.96	1.201	1.423	1.982	10.31	1.686	1.652	1.034	1.149	2.014	10.3	1.395	1.737	1.048	1.287	1.807	3.185	0.1949	0.2526	0.9777	0.3832	0.816	7.62	0.2202	0.1637	1.152	0.3218	1.016	7.898	0.263	0.1866	0.9192	0.1933	0.799	1.006	0.5548	2.285	0.5193	2.729	1.961	7.103	0.5913	1.772	0.5548	2.647
[truncated: 8 more columns]

## Sheet: Figure 4
				Figure 4a						Figure 4b						Figure 4c						Figure 4d						Figure 4e						Figure 4f						Figure 4g						Figure 4h
				Pre-challenge	Day 2	Day 4	Day 7	Day 9	Day 14	Pre-challenge	Day 2	Day 4	Day 7	Day 9	Day 14	Pre-challenge	Day 2	Day 4	Day 7	Day 9	Day 14	Pre-challenge	Day 2	Day 4	Day 7	Day 9	Day 14	Pre-challenge	Day 2	Day 4	Day 7	Day 9	Day 14	Pre-challenge	Day 2	Day 4	Day 7	Day 9	Day 14	Pre-challenge	Day 2	Day 4	Day 7	Day 9	Day 14	Pre-challenge	Day 2	Day 4	Day 7
				PBMC - TH1 responses - Spike peptides						PBMC - TH2 responses - Spike peptides						PBMC - CD8 responses - Spike peptides						PBMC - TFH CD40L+ responses - Spike peptides						PBMC - TFH IL-21+ responses - Spike peptides						BAL - TH1 responses - Spike peptides						BAL - TH2 responses - Spike peptides						BAL - CD8 responses - Spike peptides
Treatment Group	Dose	Route	NHP #	% of mem CD4	% of mem CD4	% of mem CD4	% of mem CD4	% of mem CD4	% of mem CD4	% of mem CD4	% of mem CD4	% of mem CD4	% of mem CD4	% of mem CD4	% of mem CD4	% of mem CD8	% of mem CD8	% of mem CD8	% of mem CD8	% of mem CD8	% of mem CD8	% of mem TFH	% of mem TFH	% of mem TFH	% of mem TFH	% of mem TFH	% of mem TFH	% of mem TFH	% of mem TFH	% of mem TFH	% of mem TFH	% of mem TFH	% of mem TFH	% of mem CD4	% of mem CD4	% of mem CD4	% of mem CD4	% of mem CD4	% of mem CD4	% of mem CD4	% of mem CD4	% of mem CD4	% of mem CD4	% of mem CD4	% of mem CD4	% of mem CD8	% of mem CD8	% of mem CD8	% of mem CD8
PBS	4.6mL with 2mg/mL gelatin	AE	A	0.007	0.015	-0.05697	0.085	0.104	0.139	0	0.00113	0	0.002086	-0.00219	-0.000138	0.034	0.045	-0.081	0.05	0.022	0.038	0.035	0.107	0.185	0.4111	0.572	0.54	-0.019	0	0	0.22	0.126	0.2294	0.05	-0.03	0.54	1.51	2.05	0.5	-0.024	0	0	0.077	0	0	0.05	0	-0.222	0.05
			B		0.04	0.04862	0.19	0.246	0.328		0.00612	0.011	-0.00793	0	-0.00837	0.036	0.01	0.043	0.017	0.03035	0.035		0.33	0.14	0.596	1.18	1.7		0	0.14	0.33	0.241	0.62	0.482		0.42	0.76	0.62		0		0	0	0		-0.005		-0.72	-1.12
			C		0.013	0.071	0.142	0.22	0.422		-0.01148	0	-0.00126	0.00773	0.02341	0	0.17	0.028	0.054	0.046	0.08		0.08	0.178	0.878	1.06	1.94		0.035	0	0.194	0.376	0.51	0.21	0.15	-0.062	-0.32	4.14	14.39	0	-0.56	0	0	0	0	0.38	0.54	-0.69	0.72
			D	0.027	0.022	-0.015	0.126	0.115	-0.099	0.00171	-0.00144	0	0.00396	0.00995	-0.03555	0.026	0.029	-0.075	0.085	0.059	0.013	-0.088	0.17	0.049	0.57	0.98	1	0.042	0.089	0	0.232	0.262	0	0.264		0	1.63	4.72		0		0	0.144	-0.13		0.1		0.05	-0.41
			E		0.005	0.003	0.043	0.057			0.00505	0	0.0037	0.00319		0	0.081	0	0.069	-0.078	0.048		-0.12	0.12	0.31	0			0	0	0.067	0.051		-0.03	0.018	0.023	0.054	0.179	2.56	0.011	0	0	-0.04	0.058	0.071	0.37	0.12	-0.04	-0.33
			F	0.003	0.011	-0.021	0.042	-0.009	0.218	0.00369	0	0	-0.00482	-0.00192	-0.01741	0.119	-0.024	-0.056	0.056	0.008	0.148	0	-0.1	0.22	0.444	0.09	1.94	0	-0.132	0	0.076	-0.035	-0.119	0.01	0.113	-0.151	0.004	0.196	1.64	-0.053	0	0.029	0	0	0	0.01	0.386	0.28	0.19
			G	0.016	0.022	0.002	0.033	0.05	0.013	0	0	0	-0.001064	1e-05	0	-0.013	0.054	0.101	-0.042	0.018	-0.023	0.174	-0.56	0.02	0.3	0.66	-0.167	0	0	0	0.032	0.084	0	-0.28	0.32	-0.016	0.094	-0.37	0	0	0	0.041	0	0.097	0	-0.32	0.73	0.039	-0.01
			H		0.005	0.02155		0.139	0.32		0.00473	0.00557		0.0043	0.00826	-0.096	0.244	0.104	0.083	0.053	0.11		-0.167	0.303		0.536	1.61		0	0		0.019	0.221	0.083	-1.24	-0.152	0.55	4.23	5.83	0	0	0	0.091	0.044	0	0.06	0	-0.15	0.09
RBD-62 + Gelatin	2.5mg protein in 4.6mL with 2mg/mL gelatin	AE	I	0.042	-0.012	0.024	0.172	0.236	0.34	-0.026	0.00706	0.00951	0.00175	0.00416	0.013	-0.035	0.036	0.06818	0.055	0.064	0.17	0.21	-0.1	0.341	0.448	0.92	3.01	0	0	0	0.069	0.12	0.42	0.102		0.23	-0.88	-0.33		0		0.23	0	0.25		0.15		-0.88	-0.84
			J	0.024	0.024	-0.026	0.038	0.057	0.212	0	0.00384	0	0.00556	-0.00466	0.00403	-0.026	0.012	0	0.162	0.065	0.319	-0.01	-0.339	0.38	0.094	-0.04	2.11	0	0	0	0	0.073	0.35	0.03	0.16	0.25	0.137	0.16	1.36	-0.001	0	0	0.075	-0.36	0	-0.09	-0.46	-0.44	-0.012
			K	0.038	-0.015	0.034	0.005	0.012	0.12	-0.00476	0	-0.00082	0.00416	0.00694	-0.00376	0.02094	0.065	0.035	0.028	0.0449	-0.015	0.26	0.48	0.43	0.08	0.55	1.31	0	-0.037	0.035	0	0.03	0.099	0.051	0	0.44	0.091	0		-0.102	-0.68	0	0.091	0		0.088	0.18	0.46	0.058
			L	-0.005	-0.012	0.02	0.0602	0.083	0.09	0	0.00558	-0.022	0.00134	0.022	0.00445	0.042	0.06308	0.081	0.043	-0.012	0.08184	0	-0.232	0.14	0.13	0.014	0.828	0	0	0	0.051	0.059	0.097	-0.148			0		0	0.021			0.35		0	-0.04			0
			M	0	-0.011	-0.025	0.061	0.108	-0.019	-0.00555	0	0.00293	0.00323	0	-0.00901	0.168	0.025	0.073	-0.013	0.282	0.039	-0.4	0.14	-0.22	0.06	0.374	0.51	0	-0.06	0	0	0.07	0.032	-0.07		-0.119	-0.04	-0.19	-0.14	-0.044		0	0	0	-0.03	-0.03		-1.71	0.03
			N	-0.003	-0.036	0.005	0.058	0.079	0.113	-0.0198	0	0	0.00366	0	0.000724	0.184	0.18	0.028	0	0.098	0.075	-0.18	0.085	-0.2	0.1	0.04	0.8	0	0	0	0.031	0.126	0.288	0.34	0.41	0.08	0.32	-0.05	0.62	0.016	-0.037	-0.03	-0.058	0.036	0	-0.73	-0.055	-0.115	0.114
			O		0.017	0.052	0.028	0.059	0.044		0	0	0.00661	0	0.0042	-0.199	0.05	-0.025	0.029	0.025	0.303		-0.047	0.072	0.022	0.444	0.78		0.146	0	0.096	0.051	0.113	-0.04	0.35	-0.99	0.39	0.68	-0.67	0	0	-0.162	0	0.11	0	-0.07	-0.53	0.11	-0.5
			P	0.007	-0.04		0.006	-0.01	0.1	0.01054	-0.015		0.00662	-0.0143	-0.00256	0.03	-0.1	0.642	0.077	-0.108	0.1	0.084	0.186		-0.09	0.121	1.1	0.13	0		0.038	0	0.195	0.38	-0.35	0.06	0.22	0.2	0.62	0.015	0	0	0	-0.052	0	-0.58	-0.26	-0.2	0.19
[truncated: 2 more columns]

## Sheet: Figure 5
				WA1 S-2P x Delta S-2P														BA.1 S-2P x Delta S-2P														RBD-62 x Delta S-2P
				Pre-challenge							Day 14 Post-challenge							Pre-challenge							Day 14 Post-challenge							Pre-challenge							Day 14 Post-challenge
Treatment Group	Dose	Route	NHP #	Total cell count	Live cells (% of total)	Switched memory B cells (% of live)	S-2P+ (% of Sw mem)	WA1+, Delta- (% of S-2P+)	WA1+, Delta+ (% of S-2P+)	WA1-, Delta+ (% of S-2P+)	Total cell count	Live cells (% of total)	Switched memory B cells (% of live)	S-2P+ (% of Sw mem)	WA1+, Delta- (% of S-2P+)	WA1+, Delta+ (% of S-2P+)	WA1-, Delta+ (% of S-2P+)	Total cell count	Live cells (% of total)	Switched memory B cells (% of live)	S-2P+ (% of Sw mem)	BA.1-, Delta+ (% of S-2P+)	BA.1+, Delta+ (% of S-2P+)	BA.1+, Delta- (% of S-2P+)	Total cell count	Live cells (% of total)	Switched memory B cells (% of live)	S-2P+ (% of Sw mem)	BA.1-, Delta+ (% of S-2P+)	BA.1+, Delta+ (% of S-2P+)	BA.1+, Delta- (% of S-2P+)	Total cell count	Live cells (% of total)	Switched memory B cells (% of live)	S-2P+ (% of Sw mem)	RBD-62-, Delta+ (% of S-2P+)	RBD-62+, Delta+ (% of S-2P+)	RBD-62+, Delta- (% of S-2P+)	Total cell count	Live cells (% of total)	Switched memory B cells (% of live)	S-2P+ (% of Sw mem)	RBD-62-, Delta+ (% of S-2P+)	RBD-62+, Delta+ (% of S-2P+)	RBD-62+, Delta- (% of S-2P+)
PBS	4.6mL with 2mg/mL gelatin	AE	A	874861	93.415	31.559	0.074	7.143	42.857	50	1519898	93.425	21.541	0.7	4.186	48.372	47.442	1086336	93.332	30.934	0.047	9.091	18.182	72.727	1350880	93.747	21.238	0.888	61.157	36.364	2.893	1112344	93.369	30.7	0.053	69.231	0.1	30.769	1261420	93.447	21.684	0.826	86.73	9.005	4.265
			B	1194961	90.418	20.252	0.054	26.667	26.667	46.667	1186811	92.78	19.4	0.205	4.444	51.111	44.444	1295323	91.05	20.043	0.048	14.286	14.286	71.429	1170381	93.137	19.488	0.185	35	55	10	1064779	90.913	20.03	0.029	71.429	0.1	28.571	1156089	92.561	19.797	0.196	80.952	11.905	7.143
			C
			D	1238672	92.41	32.816	0.051	24	44	32								1210856	92.633	32.732	0.069	18.75	31.25	50								1059158	92.91	32.887	0.053	54.545	4.545	40.909
			E
			F
			G	984414	91.214	25.345	0.062	23.077	46.154	30.769	1135594	89.627	24.455	0.152	4.545	68.182	27.273	1130058	90.571	24.752	0.041	44.444	33.333	22.222	1048923	89.697	24.437	0.255	57.143	31.429	11.429	993115	90.822	26.687	0.03	100	0.1	0.1	1208549	89.769	25.456	0.163	96	0.1	4
			H	517013	95.045	37.343	0.048	0.1	33.333	66.667	977256	92.751	34.659	0.45	1.053	48.421	50.526	620137	94.903	37.04	0.057	44.444	33.333	22.222	959615	92.895	33.758	0.515	64.078	25.243	10.68	660458	94.863	36.236	0.029	60	20	20	893627	92.739	32.794	0.386	90.141	9.859	0.1
RBD-62 + Gelatin	2.5mg protein in 4.6mL with 2mg/mL gelatin	AE	I	851979	89.948	50.992	0.045	26.316	15.789	57.895	1043080	82.398	45.849	0.21	2.174	28.261	69.565	853541	90.053	51.186	0.044	22.222	27.778	50	820567	89.341	43.776	0.13	65.217	30.435	4.348	833128	90.314	50.382	0.027	90	10	0.1	740798	89.948	43.889	0.235	87.879	9.091	3.03
			J	711064	91.793	45.483	0.05	27.778	38.889	33.333	1255744	89.92	32.925	3.274	2.454	56.792	40.754	931276	91.63	45.683	0.036	11.111	33.333	55.556	1218558	89.903	33.557	3.353	64.187	33.353	2.519	894188	91.773	45.967	0.028	71.429	7.143	21.429	1171033	90.011	33.409	3.065	94.69	4.833	0.477
			K	175860	96.109	25.796	0.035	50	50	0.1	1286409	91.236	30.046	0.079	12	28	60	929419	95.153	24.988	0.03	37.5	50	12.5	1170812	91.341	30.216	0.093	37.037	44.444	18.519	832853	95.211	24.804	0.017	100	0.1	0.1	1153204	91.515	31.458	0.032	66.667	22.222	11.111
			L	1196142	93.748	33.975	0.04	26.087	26.087	47.826	929138	93.286	36.245	0.249	13.274	53.982	32.743	1203246	93.643	34.365	0.031	11.111	16.667	72.222	1020822	92.983	35.619	0.246	45.736	44.961	9.302	1173533	93.732	34.217	0.02	54.545	9.091	36.364	997305	92.817	35.693	0.166	78.824	12.941	8.235
			M	1299004	92.992	34.184	0.081	20.833	25	54.167	1103561	91.514	28.116	1.717	2.745	59.412	37.843	1251827	92.745	34.747	0.086	8.333	12.5	79.167	1106045	91.214	28.207	1.849	67.037	29.259	3.889	1187276	93.003	34.381	0.011	66.667	0.1	33.333	1100727	91.42	28.518	1.649	88.296	9.651	2.053
			N	758930	92.463	49.169	0.067	31.579	21.053	47.368	1035481	89.379	37.536	0.053	29.412	47.059	23.529	920567	92.545	49.411	0.021	14.286	14.286	71.429	999656	89.616	37.19	0.053	50	37.5	12.5	765224	92.757	50.207	0.035	50	10	40	1020874	88.808	38.358	0.038	83.333	0.1	16.667
			O	592572	92.611	49.466	0.038	37.5	0.1	62.5	1039255	91.004	52.718	0.377	2.837	38.298	59.574	573643	92.462	49.281	0.064	38.462	46.154	15.385	920825	90.773	52.296	0.35	80.342	16.239	3.419	506476	92.98	49.824	0.04	71.429	0.1	28.571	880980	90.545	52.664	0.373	96.46	2.655	0.885
			P	2202616	69.546	44.851	0.069	20	20	60	1079654	89.058	38.221	1.67	1.456	40.291	58.252	2028114	72.149	44.28	0.069	22.222	22.222	55.556	1065027	88.447	38.297	1.598	56.744	39.733	3.524	1894779	73.321	45.153	0	0.1	0.1	0.1	1060424	87.512	38.379	1.585	92.61	6.317	1.311
				* Antigen-specific memory B cell frequencies shown in red were not detected and thus were assigned a value of 0.1% prior to calculations of group geometric mean

## Sheet: Supplementary Figure 1
	Supplementary Figure 1a												Supplementary Figure 1b												Supplementary Figure 1c												Supplementary Figure 1d												Supplementary Figure 1e
	SARS-CoV-2 WA1												SARS-CoV-2 BA.1												SARS-CoV-2 BA.5												SARS-CoV-2 XBB.1.5												SARS-CoV-2 JN.1
	RBD-62				RBD WA1				HIV-1 Env Core				RBD-62				RBD WA1				HIV-1 Env Core				RBD-62				RBD WA1				HIV-1 Env Core				RBD-62				RBD WA1				HIV-1 Env Core				RBD-62
ng inhibitor / mL	% inhibition	% inhibition	% inhibition	% inhibition	% inhibition	% inhibition	% inhibition	% inhibition	% inhibition	% inhibition	% inhibition	% inhibition	% inhibition	% inhibition	% inhibition	% inhibition	% inhibition	% inhibition	% inhibition	% inhibition	% inhibition	% inhibition	% inhibition	% inhibition	% inhibition	% inhibition	% inhibition	% inhibition	% inhibition	% inhibition	% inhibition	% inhibition	% inhibition	% inhibition	% inhibition	% inhibition	% inhibition	% inhibition	% inhibition	% inhibition	% inhibition	% inhibition	% inhibition	% inhibition	% inhibition	% inhibition	% inhibition	% inhibition	% inhibition
20000	91	95	94	91	55	63	61	54	10	0	13	8	100	102	100	103	60	57	55	73	17	11	7	11	92	86	92	89	22	27	36	33	20	8	23	14	86	92	91	88	44	59	48	54	18	-5	15	6	94
10000	83	75	90	82	38	44	41	53	16	-8	17	11	100	98	103	97	33	43	44	55	7	-4	-18	-9	81	68	83	84	27	15	28	20	31	-4	0	2	80	96	86	92	25	29	30	43	-4	-1	-8	-1	95
2000	75	75	75	76	17	18	20	16	-3	-9	17	12	90	92	88	85	2	3	10	35	16	0	1	-3	71	68	71	66	6	-1	17	6	11	7	-2	-11	84	79	86	70	11	13	17	15	22	-3	-1	4	88
400	65	70	67	65	6	11	13	15	8	-10	27	30	88	83	83	78	0	-10	-5	9	10	-2	-4	3	66	72	57	49	-10	-6	6	9	24	1	7	7	76	74	72	72	14	-6	17	-6	4	-6	-5	1	81
80	57	63	53	57	6	3	3	7	1	-8	-2	3	77	66	60	67	-3	-10	-10	17	13	-2	-7	7	48	54	47	46	8	-12	-12	8	19	7	11	-1	67	62	52	67	-3	3	10	19	4	5	-8	4	72
16	19	35	28	32	13	8	8	6	-14	-8	13	-10	40	34	28	28	1	-8	-28	22	8	3	-5	-7	21	19	27	5	-4	-14	-10	16	10	-10	-3	-1	46	14	21	35	5	-2	-9	5	8	-5	3	15	48
3.2	6	6	1	11	10	6	1	0	-4	-4	11	-8	26	3	3	-3	-13	-10	-5	21	9	-3	-1	-9	6	6	-6	4	-5	-13	7	-6	19	-3	-1	-16	27	-1	11	7	-2	7	-3	-1	23	-17	-4	-1	42
0.64	13	12	0	-1	7	3	-6	10	14	-7	2	6	31	-5	-10	-5	-4	-13	-5	13	2	1	-9	14	0	0	-18	-16	-1	11	0	4	31	-3	10	1	2	7	-2	-6	6	6	18	13	14	5	3	18	16
0.128	14	9	5	-2	10	7	-2	4	13	4	-8	11	20	5	-20	-8	-15	-2	-20	25	10	8	-4	-1	20	8	-13	-3	12	9	-5	2	7	0	-2	-2	15	7	5	2	19	-9	9	14	11	1	-6	10	23
0.0256	7	6	-5	-5	1	9	2	-1	16	6	-1	16	10	-10	-13	-12	-18	-15	-6	14	7	6	0	-4	10	2	-8	7	-3	-8	15	18	18	10	0	-2	26	-1	-6	-7	14	-2	-7	13	4	-10	-6	19	19
[truncated: 11 more columns]

## Sheet: Supplementary Figure 3
				Supplementary Figure 3a																		Supplementary Figure 3b																		Supplementary Figure 3c
				Pre-challenge	Day 2	Day 4	Day 7	Day 9	Day 14	Pre-challenge	Day 2	Day 4	Day 7	Day 9	Day 14	Pre-challenge	Day 2	Day 4	Day 7	Day 9	Day 14	Pre-challenge	Day 2	Day 4	Day 7	Day 9	Day 14	Pre-challenge	Day 2	Day 4	Day 7	Day 9	Day 14	Pre-challenge	Day 2	Day 4	Day 7	Day 9	Day 14	Pre-challenge	Day 2	Day 4	Day 7	Day 9	Day 14	Pre-challenge	Day 2	Day 4	Day 7
				Serum WT Receptor Binding Domain IgG Titers						Serum WT Spike IgG Titers						Serum WT Nucleocapsid IgG Titers						BAL WT Receptor Binding Domain IgG Titers						BAL WT Spike IgG Titers						BAL WT Nucleocapsid IgG Titers						NW WT Receptor Binding Domain IgG Titers						NW WT Spike IgG Titers
Treatment Group	Dose	Route	NHP #	BAU/mL (Log10)	BAU/mL(Log10)	BAU/mL(Log10)	BAU/mL(Log10)	BAU/mL(Log10)	BAU/mL (Log10)	BAU/mL (Log10)	BAU/mL(Log10)	BAU/mL(Log10)	BAU/mL(Log10)	BAU/mL(Log10)	BAU/mL (Log10)	BAU/mL (Log10)	BAU/mL(Log10)	BAU/mL(Log10)	BAU/mL(Log10)	BAU/mL(Log10)	BAU/mL (Log10)	BAU/mL (Log10)	BAU/mL(Log10)	BAU/mL(Log10)	BAU/mL(Log10)	BAU/mL(Log10)	BAU/mL (Log10)	BAU/mL (Log10)	BAU/mL(Log10)	BAU/mL(Log10)	BAU/mL(Log10)	BAU/mL(Log10)	BAU/mL (Log10)	BAU/mL (Log10)	BAU/mL(Log10)	BAU/mL(Log10)	BAU/mL(Log10)	BAU/mL(Log10)	BAU/mL (Log10)	BAU/mL (Log10)	BAU/mL(Log10)	BAU/mL(Log10)	BAU/mL(Log10)	BAU/mL(Log10)	BAU/mL (Log10)	BAU/mL (Log10)	BAU/mL(Log10)	BAU/mL(Log10)	BAU/mL(Log10)
PBS	4.6mL with 2mg/mL gelatin	AE	A	1.06685	1.34835	1.13112	1.10722	1.18388	1.69538	0.784043	1.06508	0.811292	0.824478	0.91791	1.59897	0.0632259	0.168628	0.250604	0.14997	0.277935	0.391382	-1.2643	-1.9099	-0.37419	-0.448536	-1.2673	-0.406636	-1.33871	-1.94139	-0.590659	-0.607626	-1.28001	-0.33018	-2.33522	-3.14538	-1.4274	-1.51963	-2.10644	-1.75906	-2.54877	-2.31352	-2.38356	-2.11845	-2.08182	-1.16121	-2.5144	-2.38303	-2.42733	-2.16745
			B	1.03962	1.06708	1.36004	1.14237	1.16052	2.05132	-0.882039	-0.75986	-0.441268	-0.728025	0.333465	2.17604	-0.866049	-0.607827	-0.242477	-0.570179	-0.323952	1.64008	-2.50648	-2.05287	-1.36277	-1.75367	-1.72512	0.078273	-2.8295	-2.60916	-2.21296	-2.41731	-1.4734	0.318423	-3.67935	-3.35832	-2.48645	-2.94864	-2.76138	-0.714276	-2.5752	-2.61354	-2.44576	-2.50107	-2.2222	-1.40686	-2.57367	-2.58584	-2.54923	-2.5557
			C	-0.677158	-0.858871	-0.833428	-0.652122	0.775458	2.37972	-1.01003	-0.80878	-0.929346	-0.547594	0.706621	2.29355	-1.00812	-0.93448	-1.27107	-0.862917	-0.841306	0.563337	-2.29276	-1.56648	-1.65395	-2.12009	-0.24683	1.7177	-2.44259	-1.66217	-2.00773	-2.28409	-0.417344	1.32066	-3.31647	-3.23537	-2.4077	-2.94804	-2.10242	-0.827887	-1.53767	-2.4693	-2.58774	-2.4648	-1.83059	-0.36888	-1.72138	-2.53455	-2.57177	-2.34571
			D	-0.837416	-0.176012	-0.4184	-0.205333	0.330608	2.19559	-0.877079	-0.773657	-0.897124	-0.689109	0.255802	2.12019	-0.267341	-0.236067	-0.301354	-0.255677	-0.221043	1.21529	-2.89101		-2.21237	-1.64613	-1.16188	0.310494	-2.7406	-2.77591	-2.20841	-2.04343	-1.12296	0.23231	-3.12273	-2.82687	-2.35241	-1.35811	-1.76231	-1.33539	-2.39142	-2.61564	-2.55662	-2.36262	-2.12803	-1.09583	-2.50849	-2.5599	-2.49287	-2.3754
			E		-3.05321	-0.809255	-0.98051	-0.274227	2.02757	-1.24776	-1.13236	-1.08475	-1.09241	-0.338731	1.99175	-1.27464	-1.14984	-1.24045	-1.15195	-1.1778	0.65306	-2.9528	-2.19457	-2.37198	-2.58709	-1.58027	0.515737	-2.66475	-2.24947	-2.18674	-2.47376	-1.5227	0.471017	-3.12369	-2.27509	-2.43716	-2.69681	-2.44447	-1.15926	-2.55009	-2.61967	-2.64134	-2.65644	-2.57026	-1.23713	-2.58527	-2.59527	-2.58374	-2.57167
			F	-0.280021	-0.24475	-0.287717	-0.116914	0.360932	2.00491	-0.416465	-0.482006	-0.495849	-0.345014	0.454966	2.01225	-0.356764	-0.161905	-0.362545	-0.240769	-0.210406	0.740831	-2.90112	-2.58941	-2.2099	-3.13028	-1.38333	0.323837	-2.63345	-2.7974	-2.39596	-2.72256	-0.792669	0.335787	-3.06596	-2.97864	-2.52865	-3.99871	-2.3993	-1.56229	-2.60504	-2.63961	-2.4667	-2.50366	-2.36397	-1.21631	-2.57239	-2.57392	-2.54696	-2.5362
			G	-1.03426	-1.68197	-1.06458	-1.51046	-0.258685	1.99588	-0.725253	-0.862899	-0.739956	-0.908039	-0.31655	1.93549	-0.410352	-0.386262	-0.347123	-0.369611	-0.331967	1.07115	-2.13696	-2.29885	-2.00573	-2.22156	-1.86683	0.408375	-2.41612	-2.41573	-2.24049	-2.28589	-1.6291	0.10571	-2.94385	-3.00874	-2.45313	-2.2542	-2.31387	-0.903041	-2.46083	-2.47611	-2.56867	-2.54864	-2.4686	-0.912077	-2.53032	-2.51384	-2.55306	-2.37796
			H	-1.0821	-1.18508	-1.01879	-0.878015	0.526561	2.18972	-1.33364	-1.38586	-1.37025	-1.03937	0.446577	2.12494	-1.04162	-1.08491	-1.12736	-0.918793	8.3129e-05	2.17319	-2.82818	-3.70719	-1.89045	-1.19828	0.192359	1.16303	-2.59865	-2.92144	-2.27727	-1.42478	-0.140714	0.629277	-3.37869	-3.5296	-2.51241	-1.41481	-0.113405	0.112083	-2.61491	-2.44127	-2.47707	-2.71222	-1.70014	-1.04899	-2.58268	-2.57375	-2.57655	-2.60362
RBD-62 + Gelatin	2.5mg protein in 4.6mL with 2mg/mL gelatin	AE	I	-1.56246	-1.09855	-1.06944	-1.15548	-0.210836	1.23601	-1.06458	-1.38686	-1.38686	-1.16652	-0.357631	1.36477	-0.517645	-0.535051	-0.369128	-0.567206	-0.308779	0.488767	-3.73991		-2.56425	-3.18596	-2.03335	0.237462	-2.94451	-2.96917	-2.53775	-2.96648	-2.19879	0.065957	-3.61468	-3.10821	-2.6159	-3.2686	-2.65861	-1.49654	-2.64264	-2.63397	-2.57033	-2.56232	-2.36899	-1.35289	-2.58601	-2.58587	-2.58155	-2.57143
			J	-1.02081	-1.00216	-0.606842	-0.818767	0.159704	2.24479	-1.20386	-1.12526	-1.12526	-1.08277	0.121958	2.22019	-0.532389	-0.723414	-0.550442	-0.751965	-0.634596	1.57989	-2.63659	-2.62948	-2.00729	-1.49912	-1.29705	0.805968	-2.93977	-2.63438	-1.95805	-1.76883	-1.36327	0.667226	-2.9082	-2.91066	-2.13549	-1.85065	-2.47877	-0.233287	-2.49593	-2.61428	-2.54564	-2.50092	-2.44207	-0.544315	-2.55878	-2.56546	-2.55663	-2.46408
			K	-1.23439	-0.892428	-0.912485	-1.01254	-0.839848	0.323282	-1.50117	-1.38806	-1.38806	-1.52515	-1.4209	0.345948	-0.75721	-0.67211	-0.676735	-0.603131	-0.588746	-0.355864	-2.19696	-2.22832	-1.92595	-2.45851	-2.24533	-1.71322	-2.71348	-2.5038	-2.42616	-2.35876	-2.50653	-1.70286	-2.83609	-2.91069	-2.40352	-3.77677	-2.89013	-2.98793	-2.3937	-2.38632	-2.51076	-2.54324	-2.47974	-2.08467	-2.54419	-2.56303	-2.5713	-2.58406
			L	-0.954873	-0.945968	-0.739127	-0.807068	-0.359296	1.98372	-0.387532	0.178825	0.178825	0.10178	0.0606675	2.1005	-0.96032	-1.00884	-1.03328	-1.07189	-1.03497	-0.108995	-2.87337	-2.90616	-2.51756	-3.18596	-2.34424	0.221136	-2.38017	-2.11034	-1.76918	-1.88453	-2.12548	0.232436	-3.3492	-3.41699	-3.19326	-3.39383	-3.17724	-2.29419	-2.65873	-2.50011	-2.68302	-1.42959	-2.59778	-1.51992	-2.59724	-2.53758	-2.58223	-1.89118
			M	-0.148318	-0.172491	-0.182296	-0.408567	-0.0638548	2.27562	-0.775376	-0.940249	-0.940249	-1.03797	-0.29347	2.25016	-0.839111	-0.810387	-0.801155	-1.01266	-0.946589	0.814562	-3.24972	-3.15598	-2.00628	-3.70719	-1.51704	-0.560031	-3.02714	-2.75976	-2.24413	-2.79361	-1.76356	-0.499845	-3.85468	-3.88365	-2.71395	-3.73372	-2.52223	-2.22677	-2.47089	-2.50762	-2.5663	-2.4961	-2.35573	-1.30594	-2.5465	-2.58354	-2.58314	-2.55656
			N	-1.44482	-1.06749	-1.02065	-1.28714	-0.723533	1.61843	-1.55287	-1.27727	-1.27727	-1.35738	-0.976596	1.65316	-1.15766	-1.13226	-1.05839	-1.16043	-1.04229	0.740884	-2.90797	-2.71039	-2.48928	-2.47107	-2.3858	-0.924979	-2.83725	-2.68718	-2.68811	-2.74063	-2.50596	-0.876204	-3.20242	-3.29397	-3.54393	-3.28481	-2.99837	-2.13925	-2.55384	-2.50252	-2.5945	-2.52594	-2.52083	-1.69815	-2.56621	-2.57216	-2.5725	-2.49565
			O	-0.63157	-0.546802	-0.597559	-0.623195	-0.243854	2.05582	-1.22642	-1.20993	-1.20993	-1.22281	-0.424948	1.99965	-1.16771	-1.13172	-1.16772	-1.15013	-0.91499	0.781968	-2.19513	-2.2189	-2.19926	-2.49311	-1.76136	-0.277705	-2.60213	-2.89335	-2.71435	-2.71938	-1.97249	-0.270057	-3.12504	-3.1429	-2.93702	-3.4584	-2.61514	-1.97733	-2.55384	-2.50252	-2.5945	-2.52594	-2.52083	-1.69815	-2.56536	-2.56398	-2.56139	-2.52645
			P	-0.491778	-0.543408	-0.669345	-0.569024	-0.502186	2.43572	-0.948872	-0.977332	-0.977332	-1.02855	-0.847724	2.26566	-0.940264	-0.887015	-1.01452	-0.999284	-0.973635	0.363186	-2.93842		-1.80819	-2.51262	-1.93778	0.229316	-2.69901	-2.80786	-2.32492	-2.68953	-2.1589	-0.210226	-2.72097	-3.62318	-2.19224	-3.00767	-2.35204	-2.12787	-2.55384	-2.50252	-2.5945	-2.52594	-2.52083	-1.69815	-2.58307	-2.55054	-2.5853	-2.55284
[truncated: 8 more columns]

## Sheet: Supplementary Figure 4
				Supplementary Figure 4a																		Supplementary Figure 4b
				Pre-challenge	Day 2	Day 4	Day 7	Day 9	Day 14	Pre-challenge	Day 2	Day 4	Day 7	Day 9	Day 14	Pre-challenge	Day 2	Day 4	Day 7	Day 9	Day 14	Pre-challenge	Day 2	Day 4	Day 7	Day 9	Day 14	Pre-challenge	Day 2	Day 4	Day 7	Day 9	Day 14	Pre-challenge	Day 2	Day 4	Day 7	Day 9	Day 14
				BAL WT Receptor Binding Domain IgA Titers						BAL WT Spike IgA Titers						BAL WT Nucleocapsid IgA Titers						NW WT Receptor Binding Domain IgA Titers						NW WT Spike IgA Titers						NW WT Nucleocapsid IgA Titers
Treatment Group	Dose	Route	NHP #	BAU/mL (Log10)	BAU/mL(Log10)	BAU/mL(Log10)	BAU/mL(Log10)	BAU/mL(Log10)	BAU/mL (Log10)	BAU/mL (Log10)	BAU/mL(Log10)	BAU/mL(Log10)	BAU/mL(Log10)	BAU/mL(Log10)	BAU/mL (Log10)	BAU/mL (Log10)	BAU/mL(Log10)	BAU/mL(Log10)	BAU/mL(Log10)	BAU/mL(Log10)	BAU/mL (Log10)	BAU/mL (Log10)	BAU/mL(Log10)	BAU/mL(Log10)	BAU/mL(Log10)	BAU/mL(Log10)	BAU/mL (Log10)	BAU/mL (Log10)	BAU/mL(Log10)	BAU/mL(Log10)	BAU/mL(Log10)	BAU/mL(Log10)	BAU/mL (Log10)	BAU/mL (Log10)	BAU/mL(Log10)	BAU/mL(Log10)	BAU/mL(Log10)	BAU/mL(Log10)	BAU/mL (Log10)
PBS	4.6mL with 2mg/mL gelatin	AE	A	-0.255849	-0.796887	0.0541957	-0.00919326	-0.218691	0.850783	-1.20871	-1.05472	-0.504319	-0.4106	-0.309083	0.740448	0.384933	0.0806902	0.335496	0.612211	0.189387	0.170757	-0.805925	-0.189738	0.0201707	-0.0404804	0.619812	1.19221	-0.787629	-0.100667	-0.219779	0.0119824	0.661696	0.984245	1.33578	1.12567	1.23547	1.25348	1.7451	1.70186
			B	-2.73619	-1.68446	-1.61842	-1.50421	-0.154617	1.86671		-2.45366	-1.99561	-1.86479	-0.319928	2.16626	0.0180167	0.117062	0.40075	0.108809	0.494812	0.527147	-0.353377	-0.553515	-0.0342381	-0.301327	0.225826	0.715971	-0.989917	-1.16166	-0.650624	-0.687914	-0.0552099	0.74843	1.18646	0.41053	0.599813	0.25494	0.246049	0.87386
			C	-1.00258	-0.753345	-0.378025	-0.798284	-0.0440212	1.98893	0.257625	0.0212657	0.379837	0.562539	0.565145	1.86051	-0.551813	-0.687236	-0.543611	-0.915459	-0.441914	0.287784	-0.116645	-0.393084	-0.639557	-0.386629	0.497389	0.69811	0.317353	0.349551	-0.700249	0.391184	0.727308	0.897241	1.50778	0.221078	-0.614119	0.852824	0.904764	0.123624
			D	-0.869404	-0.673488	-0.576344	-0.399444	0.138253	1.05508	-1.21943	-0.955711	-0.933772	-0.497172	0.144308	0.900082	0.00535815	-0.10119	0.0463839	0.28063	0.602577	0.939204	-0.0287462	-0.310301	-0.240016	0.0067414	0.38398	0.806871	-0.197481	-0.388278	-0.157552	-0.0647694	0.214216	0.700351	1.34871	0.839975	0.860533	0.588759	1.03064	1.54232
			E	-1.16918	-0.684001	-0.905892	-0.450289	0.725172	2.10879	-1.6129	-1.08371	-1.38794	-0.632976	0.746048	1.94511	0.041432	0.604545	0.378502	0.0783741	0.480683	0.848386	-0.157688	-0.679736	-0.574351	-0.283395	0.323219	1.00357	-0.684791	-1.06553	-1.01051	-0.616724	0.158889	0.804048	0.277599	0.743951	0.736269	0.65509	0.89922	0.692913
			F	-0.662868	-1.33453	-0.851353		-0.47826	1.20714	-0.876354	-1.97676	-1.31478		-0.325998	1.34176	0.749483	-0.236085	0.345557		0.12466	0.315949	-0.0714612	-0.137765	0.159435	0.489897	0.597342	2.10167	-0.689118	-0.724762	-0.484689	-0.215815	0.200264	1.98559	0.66557	0.496768	0.578427	0.996756	0.993569	1.19218
			G	-1.25522	-1.47336	-0.793875	-0.849091	-0.706999	1.55014	-2.37011	-1.94764	-0.866793	-0.616832	-0.513008	1.35754	0.846078	0.358634	0.554445	0.910259	0.974514	1.36434	-0.282156	0.303439	0.372923	0.818454	1.16565	1.90173	-0.760843	-0.0171016	0.149036	0.555502	0.867079	1.50888	0.836411	2.15378	1.87084	2.36776	2.32612	2.48219
			H	-1.05722		-0.577583	-0.0425908	0.880731	2.1165	-2.31999		-1.76697	-0.655687	0.678168	1.95224	0.728202	-0.467412	0.126053	1.07173	1.3404	1.506	-0.712517	-0.227453	-0.0924263	-1.5574	0.341126	1.83788	-1.16974	-0.836691	-0.66688	-1.96792	0.0397913	1.43834	0.489954	1.16164	0.924132	-1.82704	1.10389	1.60164
RBD-62 + Gelatin	2.5mg protein in 4.6mL with 2mg/mL gelatin	AE	I	-1.82974	-1.77357	-2.795	-1.70317	-0.919975	0.899049	-2.375	-1.68296	-1.6316	-2.04085	-1.11668	0.935531	-0.270848	-0.224868	-0.221679	-0.623129	0.0569966	0.896471	0.179611	0.423092	0.968445	0.524756	0.686052	1.45498	0.255276	0.445301	0.779228	0.562756	0.828857	1.15736	1.20052	-0.333007	0.861209	0.893915	1.07909	1.77123
			J	-1.73548	-1.50169	-1.29744	-0.744185	-0.801777	0.805669	-0.957443	-0.730612	-1.07189	-0.898268	-0.560843	0.810614	-0.518324	-0.170584	-0.486036	0.260197	0.000793929	0.73174	-0.251675	-0.657277	-0.330739	0.0204784	-0.485243	1.02554	0.264159	-0.436101	-0.541386	-0.0619399	-0.312515	0.999675	0.844546	-0.465527	-0.341373	0.177163	-0.221905	0.744617
			K	-1.37268	-1.90702	-1.90702		-1.36609	-0.661287	-1.62947	-1.8895	-1.78884		-1.7408	-0.716075	-0.409207	-0.798194	-0.501067	-0.578052	-0.495668	-0.641108	-0.0475773	-0.042807	-0.0759214	-0.0837666	0.00330051	0.681959	-0.530275	-0.54529	-0.426775	-0.313059	-0.252226	0.367626	1.17235	0.542737	0.651025	1.00954	0.910945	1.04232
			L				-2.15723	-1.81845	0.908332	-2.13457		-1.98001	-2.1656	-1.72544	0.902009	-0.507383	-0.59568	-0.434939	-0.667127	-0.0466941	0.908857	-0.248733	-0.197355	-0.127095	-1.56683	0.096131	1.23393	-0.824715	-0.721805	-0.816957	-2.22932	-0.462534	1.18631	0.868462	0.146841	0.0919019	-1.72979	0.556999	1.14283
			M	-2.45477	-2.08037	-1.27172	-1.76647	-0.977323	0.712847	-2.10184	-1.85604	-0.776027	-1.57613	-0.562314	0.640893	-1.15822	-0.999949	-0.425989	-0.874068	-0.234853	-0.200995	0.168003	0.103283	0.0226228	0.200797	0.254876	1.49513	-0.433058	-0.555249	-0.53523	-0.516248	-0.335752	1.17357	0.792187	0.868881	0.482221	0.254292	0.358022	0.76049
			N	-0.995163	-1.04963	-1.15501	-0.974568	-1.07313	0.0262916	-1.64035	-1.65281	-1.65281	-1.75527	-1.64555	0.0471413	-0.120811	-0.217361	-0.470897	-0.323023	-0.506847	-0.308307	0.250496	0.300937	0.142858	0.286494	0.438198	0.648166	0.284325	-0.121298	0.112223	0.414752	0.670602	0.791314	0.830175	0.444689	0.512832	0.253074	0.599678	0.862969
			O	-1.05834	-1.54933	-1.44178	-1.88728	-0.569799	1.18547	-1.84878	-1.77958	-1.80845	-2.80977	-0.484917	1.25897	0.0155197	-0.206492	-0.32074	-0.179112	0.0455801	0.819248	-0.687701	-0.00727508	-0.00257069	0.246706	0.264605	0.930542	-1.05384	-0.345957	-0.617317	-0.414618	0.153139	1.06508	0.0443344	0.709021	0.328326	0.574735	0.789612	0.907378
			P	-1.08383	-1.19597	-0.972532	-1.09857	-0.755992	1.10127	-0.367687	-1.10324	-1.26	-1.30121	-0.543113	0.937705	0.0955682	0.185895	0.2996	-0.136856	0.430606	0.50331	-0.459278	-0.0636679	-0.0352005	0.193714	0.0666964	1.4246	-0.381247	-0.678655	-0.296654	0.370462	0.208845	1.02003	0.548126	0.360963	0.758238	0.945985	1.10745	0.706746

## Sheet: Supplementary Figure 5
				Supplementary Figure 5a																		Supplementary Figure 5b
				Pre-challenge	Day 2	Day 4	Day 7	Day 9	Day 14	Pre-challenge	Day 2	Day 4	Day 7	Day 9	Day 14	Pre-challenge	Day 2	Day 4	Day 7	Day 9	Day 14	Pre-challenge	Day 2	Day 4	Day 7	Day 9	Day 14	Pre-challenge	Day 2	Day 4	Day 7	Day 9	Day 14	Pre-challenge	Day 2	Day 4	Day 7	Day 9	Day 14
				BAL WT Receptor Binding Domain - ACE2 inhibition						BAL Delta Receptor Binding Domain - ACE2 inhibition						BAL BA.1 Receptor Binding Domain - ACE2 inhibition						NW WT Receptor Binding Domain - ACE2 inhibition						NW Delta Receptor Binding Domain - ACE2 inhibition						NW BA.1 Receptor Binding Domain - ACE2 inhibition
Treatment Group	Dose	Route	NHP #	% inhibition	% inhibition	% inhibition	% inhibition	% inhibition	% inhibition	% inhibition	% inhibition	% inhibition	% inhibition	% inhibition	% inhibition	% inhibition	% inhibition	% inhibition	% inhibition	% inhibition	% inhibition	% inhibition	% inhibition	% inhibition	% inhibition	% inhibition	% inhibition	% inhibition	% inhibition	% inhibition	% inhibition	% inhibition	% inhibition	% inhibition	% inhibition	% inhibition	% inhibition	% inhibition	% inhibition
PBS	4.6mL with 2mg/mL gelatin	AE	A	0	0	0	4.08378	3.8936	7.7825	0	0	0	5.00498	6.35649	15.0761	0	16.6947	14.1563	21.1226	29.4782	21.6584	0	0.814778	13.7544	7.52638	12.0555	7.96619	0	0	9.64281	3.26604	8.14509	3.01451	0	15.0449	20.7647	23.2696	0	15.5053
			B	4.04347	4.47516	0	5.49728	14.4617	75.2242	2.3154	1.21234	0	0	18.8586	82.4413	6.01055	19.5951	16.5539	20.1392	22.1529	19.7138	2.11945	9.93167	22.592	13.4914	15.2075	5.93366	0	0	16.9809	8.03869	8.55382	3.71701	2.05228	12.54	24.9629	28.732	9.86344	16.2622
			C	0	0.750049	7.82878	0	12.7136	47.4179	0	0	3.04859	0	8.78964	57.8364	7.96067	13.6398	23.9207	19.7636	19.5757	21.2966	8.34816	1.53047	23.7796	20.7993	13.6693	1.23174	4.45857	0	17.9683	15.5667	6.84617	12.131	0	11.7128	28.6617	23.3945	15.3882	0
			D	5.39334	0.449595	0	0	0	19.5528	5.76086	0	0	0.190607	2.56672	21.645	13.0155	11.7311	5.61556	9.62904	15.0098	19.5509	18.685	24.2559	31.9403	26.5926	25.1005	6.17087	16.0228	17.2004	23.2678	23.0674	17.7158	11.0938	15.3804	3.37105	37.2142	27.538	21.1705	24.7444
			E	0	0	0	0	1.87792	38.9141	0	0	0	0	0	64.0597	22.2633	9.10698	0	28.307	8.37776	15.855	6.3381	12.1605	9.24324	16.7276	32.3587	20.3551	0	5.38528	4.64086	18.0553	27.479	12.1416	16.707	2.59852	0	16.2154	24.0577	34.6235
			F	0	0	0	0.353783	7.10115	12.772	0	0	0	0	8.74155	20.1855	19.4017	4.31732	22.2606	19.4183	22.233	5.78681	12.3999	14.9249	11.0772	22.9029	25.4463	34.564	4.47318	6.59972	1.0944	17.2124	23.5333	33.9012	12.6102	12.6414	10.7296	15.9813	23.3789	35.5443
			G	0	9.65681	2.57121	4.16929	2.18995	27.1984	0	4.37661	3.12991	0.217129	2.73496	28.2788	14.601	24.6002	30.1605	15.3219	28.4286	26.2409	14.1411	19.9204	15.504	31.6942	26.2464	27.5846	4.35154	11.3374	11.003	25.2505	22.0035	18.8604	4.86149	15.6847	17.9165	22.1147	9.87905	30.9793
			H	1.14306	0	0	0	16.4964	41.2377	0	0	0	0	30.5409	47.6534	17.1036	14.5043	20.7414	10.4881	14.3828	13.416	13.0652	14.3183	19.0802	11.8401	15.3264	30.4477	6.2345	4.32359	10.4438	5.48341	14.0556	28.2561	0	10.121	15.8642	26.2115	17.4483	26.1568
RBD-62 + Gelatin	2.5mg protein in 4.6mL with 2mg/mL gelatin	AE	I	0	0	0.330968	5.18048	0	18.7379	2.40159	0	0	5.13744	0	12.7852	8.63419	27.7523	25.9642	21.2852	33.4178	32.6186	3.01122	10.0853	11.3008	17.2356	29.8521	21.07	0	5.69937	6.3231	13.4948	23.3558	13.9096	1.03785	7.85798	3.79243	18.2677	22.9185	14.1787
			J	0	0	0	0	0	29.4558	1.03232	0	0	0	6.95805	54.954	14.8843	33.4315	22.3493	0	0	26.5831	15.6565	14.2288	11.3829	26.7816	22.4756	23.9398	7.72937	8.57764	1.72067	22.619	17.0676	18.875	4.16699	9.34062	14.0148	18.7046	33.6403	37.5732
			K	0	0	0	0	0	0	0	0	0	0	0	0	31.0383	27.581	25.8318	27.6838	23.893	33.5366	7.91057	11.3222	32.1156	25.1723	25.6522	21.4944	2.67882	5.29191	23.0446	22.4418	20.9641	13.9934	3.83145	17.5185	7.82677	30.5423	0	20.3043
			L	0	0	0	0	0	10.1247	0	0	0	0	0.763659	17.3865	27.0033	20.9929	22.8631	25.1079	25.3842	26.8548	10.6352	20.0085	28.4542	5.11778	24.4853	28.6355	4.41887	13.5138	21.3512	0.163238	20.2482	20.7951	17.6512	15.2868	18.0492	28.8568	20.5774	16.3948
			M	0	0	0	0	0	3.29661	0	0	0	0	0	3.55427	40.2183	40.0311	42.7828	0	44.2374	40.401	11.5012	5.67177	6.15835	19.6663	21.4712	26.2442	3.95138	2.44858	2.03794	13.9356	14.1071	17.0594	1.46703	15.0527	12.4229	25.2048	7.37417	25.9618
			N	0	0	0	0	5.14661	3.5421	1.18963	0	0	0	0.111829	0	32.5752	38.9304	32.8538	28.684	30.5771	30.9196	14.3264	5.73586	13.1481	12.492	16.8138	22.5368	6.9605	0	10.9011	8.11015	9.90355	15.191	15.6301	12.3527	9.65275	27.0854	11.8455	23.3632
			O	0	0	0	0	0	3.01081	0	0	0	0	1.92171	0	36.1764	36.6399	34.772	36.8774	37.6082	28.7845	8.30248	15.5589	11.2142	14.9614	21.0343	15.3419	2.68486	5.02927	4.27977	11.6509	16.4814	11.1297	14.5377	17.2766	18.252	26.0242	13.4062	14.3582
			P	0	0	6.27565	0.180484	1.79565	8.64306	0	3.745	6.53878	2.28598	2.99549	11.8326	15.5169	24.199	26.2131	16.5125	22.6142	20.5179	34.7695	19.3705	14.7058	30.4216	24.5804	20.7687	28.5264	9.14865	5.35574	25.4906	18.1557	10.9004	28.5915	18.8685	17.4015	29.7152	24.8693	10.5267

## Sheet: Supplementary Figure 7
				Supplementary Figure 7a						Supplementary Figure 7b						Supplementary Figure 7c						Supplementary Figure 7d						Supplementary Figure 7e
				Pre-challenge	Day 2	Day 4	Day 7	Day 9	Day 14	Pre-challenge	Day 2	Day 4	Day 7	Day 9	Day 14	Pre-challenge	Day 2	Day 4	Day 7	Day 9	Day 14	Pre-challenge	Day 2	Day 4	Day 7	Day 9	Day 14	Pre-challenge	Day 2	Day 4	Day 7	Day 9	Day 14
				PBMC - TH1 responses - Nucleocapsid peptides						PBMC - TH2 responses - Nucleocapsid peptides						PBMC - CD8 responses - Nucleocapsid peptides						PBMC - TFH CD40L+ responses - Nucleocapsid peptides						PBMC - TFH IL-21+ responses - Nucleocapsid peptides
Treatment Group	Dose	Route	NHP #	% of mem CD4	% of mem CD4	% of mem CD4	% of mem CD4	% of mem CD4	% of mem CD4	% of mem CD4	% of mem CD4	% of mem CD4	% of mem CD4	% of mem CD4	% of mem CD4	% of mem CD8	% of mem CD8	% of mem CD8	% of mem CD8	% of mem CD8	% of mem CD8	% of mem TFH	% of mem TFH	% of mem TFH	% of mem TFH	% of mem TFH	% of mem TFH	% of mem TFH	% of mem TFH	% of mem TFH	% of mem TFH	% of mem TFH	% of mem TFH
PBS	4.6mL with 2mg/mL gelatin	AE	A	-0.001	0.007	-0.035	0.047	0.042	0.045	0	0.00126	0	0	-0.00174	-0.00031	0	0.01	-0.068	0.024	0.01	0.046	-0.01	0.092	0.058	0.21055	0.146	0.12	-0.018	0	0	0.12	0.1	0.0597
			B		0.016	0.01381	0.045	0.077	0.204		0	0	-0.00504	0	-0.00594		-0.009	-0.00984	0.018	0.016	0.019		0	0.15	0.268	0.31	0.55		0	0	0.15	0	0.23
			C		0.002	0.008	0.112	0.155	0.216		-0.00574	0	-0.00347	0	0		0.09	0.012	0.031	0.126	0.07		-0.12	0.094	0.369	0.63	1.295		0	0	0.11	0.3	0.52
			D	0.029	0.02	0.07	0.113	0.49	0.87	0	-6e-05	0.01	0.011	0.065	0.155	0.034	0.015	0.2	0.084	0.346	0.41	0.26	-0.018	0	0.19	0.68	1.29	0	0	0	0.178	0.29	0
			E		0.005	0.01	0.004	0.011			0	0	0	0			-0.007	0.059	0.024	0.023			-0.114	0	0	0.01			0	0	0	0.037
			F	0.015	-0.014	-0.019	0.025	0.009	0.094	-0.00245	0	0	-0.00427	-0.0018	-0.015	0.058	0.046	-0.072	0.065	0.04	0.165	-0.02	-0.117	0.22	0.287	0.15	1.06	0	-0.066	0	0.026	-0.031	0.012
			G	0.047	-0.011	0.019	0.032	0.035	0.023	0	0	0	0.00111	0.00041	0	0.012	0.024	0	0.011	0.019	-0.017	0.36	-0.28	-0.07	0.07	-0.02	-0.069	0	0	0	-0.001	0.072	0
			H		-0.007	0.04706		0.086	0.21		0	0.011		0.00436	0		0.07	0.065		0.001	0.1		-0.064	0.15		0.238	0.62		0	0		0.039	0.255
RBD-62 + Gelatin	2.5mg protein in 4.6mL with 2mg/mL gelatin	AE	I	0.016	0.005	0.021	0.079	0.066	0.04	-0.013	0	0.00461	0.00438	0	0	-0.035	0.015	0.07959	0.032	-0.006	0.18	-0.048	-0.05	0.16	0.284	0.3	0.54	0	0	0	0.067	0.03	0.25
			J	-0.005	0.016	0.002	0.044	0.029	0.041	0	0.00832	0	0	-0.00233	0.0025	-0.003	0.122	0	0.034	0.05	0.204	-0.12	0	0.23	0.084	-0.05	0.78	0	0	0	0	0	0.12
			K	0.037	0.005	0.002	0.006	0.051	0.045	-0.00238	0	-0.00032	0.00281	0.00228	-0.00034	0.009	0.009	-0.003	0.005	0.01845	-0.011	0.145	-0.01	0.1	0.36	0.31	0.44	0	0.008	-0.036	0.029	0.084	0.02
			L	0.031	0.018	0.109	0.0371	0.041	0.055	0	0.00386	0.031	0.00372	0.01	4e-05	0	0.00554	0.064	0.014	0.02	0.04992	0	-0.096	0.16	0.09	0.237	0.304	0	0	0	0.063	0.079	0.076
			M	-0.007	0.017	-0.028	0.013	0.021	0.001	-0.00436	0	0.00319	0.0018	0.00393	-0.0034	0.05	0.08	0.096	0.017	0.044	-0.018	-0.25	0.06	-0.14	0.08	0.282	0.41	0	-0.051	0	0	0	0.042
			N	-0.008	-0.02	-0.01104	0.096	0.053	0.072	-0.0099	0	0	0.00382	0	-0.000898	0.05	-0.031	0.01	0.02	0.076	0.009	-0.14	-0.081	-0.09	0.37	0.03	0.3	0	0	0	0	0	0.119
			O		-0.002	0	-0.011	0.136	0.013		0	0	0.00801	0	0.00125		0	-0.03	0	0.079	0.22		-0.13	0	-0.02	0.272	0.18		0	0	0	0.12	0.064
			P	-0.03016	-0.035		0.006	0.011	0.05	0	-0.00885		0.00105	-0.00715	-0.00145	0.09	-0.05		-0.008	0.058	0.14	-0.053	0		0.1	0.065	0.14	0	0		0	0	0.14

[truncated: 1 more sheets: Supplementary Figure 9]
